# Supplementary material for: XBP-1 Remodels Lipid Metabolism to Extend Longevity
Source: Cell Rep. 2019 Jul 16;28(3):581–589.e4. doi: 10.1016/j.celrep.2019.06.057 (PMC6656787; doi:10.1016/j.celrep.2019.06.057)
Supplement: Table S3. Oligonucleotides Used in This Study, Related to STAR Methods [file mmc2.xlsx]

## Sheet: Oligonucleotides
Gene	Forward/Reverse	Sequence	Source
Ab	F	ggttttgctggcactgttct	Sigma
Ab	R	tgtcggaattctgcatcg	Sigma
cdc-42	F	ctgctggacaggaagattacg	Sigma
cdc-42	R	ctcggacattctcgaatgaag	Sigma
fat-6	F	gctcactatttcggatgga	Sigma
fat-6	R	gatggaagttgtgacctcc	Sigma
fat-7	F	aagttaaggagcatggagg	Sigma
fat-7	R	ggaaatagtgctttctctgg	Sigma
pmp-3	F	gttcccgtgttcatcactcat	Sigma
pmp-3	R	acaccgtcgagaagctgtaga	Sigma
Y45F10D.4	F	gtcgcttcaaatcagttcagc	Sigma
Y45F10D.4	R	gttcttgtcaagtgatccgaca	Sigma
YFP	F	tatatcatggccgacaagca	Sigma
YFP	R	gttgtggcggatcttgaagt	Sigma
